# Supplementary material for: Determination of birth-weight centile thresholds associated with adverse perinatal outcomes using population, customised, and Intergrowth charts: A Swedish population-based cohort study
Source: PLoS Med. 2019 Sep 20;16(9):e1002902. doi: 10.1371/journal.pmed.1002902 (PMC6754137; doi:10.1371/journal.pmed.1002902)
Supplement: S1 Table — (XLSX) [file pmed.1002902.s003.xlsx]

## Sheet: Sheet1
Table S1. Prevalence of each neonatal complication.
	ICD-10 in SMBR	Number of events	Prevalence (%)
Any neonatal morbidity		2354	1.11
Seizure	P909	295	0.14
Persistent pulmonary hypertension of the newborn	P293B	260	0.12
Bronchopulmonary dysplasia	P271	3	0
Hypoxic–ischemic encephalopathy	P522	307	0.14
Intraventricular haemorrhage grade (grade III or IV)	P522	4	0
Other intracranial haemorrhage	P524 to P528	38	0.02
Necrotizing enterocolitis	P779	3	0
Osseous fracture	P13	648	0.31
Brachial plexus palsy	P140	252	0.12
Facial nerve palsy	P113	13	0.01
Sepsis	P36	854	0.4
Cardiac arrest	P298	25	0.01
