# Supplementary material for: Determination of birth-weight centile thresholds associated with adverse perinatal outcomes using population, customised, and Intergrowth charts: A Swedish population-based cohort study
Source: PLoS Med. 2019 Sep 20;16(9):e1002902. doi: 10.1371/journal.pmed.1002902 (PMC6754137; doi:10.1371/journal.pmed.1002902)
Supplement: S3 Table — (XLSX) [file pmed.1002902.s005.xlsx]

## Sheet: Sheet1
Table S3. Association of birthweight charts (fixed intervals of 5 centiles) and emergency caesarean section.
		Population centile			Customised centile			Intergrowth centile
	n	OR (95% CI)	p value	n	OR (95% CI)	p value	n	OR (95% CI)	p value
<5th centile	9883	1.84 (1.73 - 1.97)	<0.001	9358	1.93 (1.80 - 2.06)	<0.001	2646	3.16 (2.87 - 3.49)	<0.001
5-10 centile	9974	1.29 (1.20 - 1.39)	<0.001	10422	1.10 (1.03 - 1.19)	0.00909735	3515	1.77 (1.59 - 1.96)	<0.001
10-15 centile	9858	1.10 (1.02 - 1.19)	0.0134232	10969	1.01 (0.93 - 1.09)	0.841205	3956	1.31 (1.18 - 1.46)	<0.001
15-20 centile	9988	1.03 (0.95 - 1.11)	0.512832	11388	0.98 (0.91 - 1.06)	0.638369	4425	1.35 (1.22 - 1.49)	<0.001
20-25th centile	9762	1.07 (0.99 - 1.15)	0.101681	11216	0.91 (0.84 - 0.98)	0.0191544	4753	1.24 (1.12 - 1.37)	<0.001
25-30th centile	9667	0.96 (0.88 - 1.04)	0.30076	11254	0.93 (0.86 - 1.00)	0.0551721	5589	1.15 (1.05 - 1.27)	0.0044028
30-35th centile	9716	0.97 (0.89 - 1.05)	0.399068	11052	0.93 (0.86 - 1.01)	0.0849	5968	1.08 (0.98 - 1.19)	0.108241
35-40th centile	9757	0.97 (0.89 - 1.05)	0.446752	10807	1.01 (0.93 - 1.08)	0.896561	6225	1.06 (0.96 - 1.17)	0.227126
40-60th centile	38445	1		40652	1		31900	1
60-65th centile	9512	1.07 (0.99 - 1.16)	0.0871799	9294	1.07 (0.98 - 1.15)	0.117284	9956	0.96 (0.89 - 1.04)	0.357989
65-70th centile	9351	1.05 (0.97 - 1.13)	0.243748	8917	1.24 (1.15 - 1.34)	<0.001	10696	1.00 (0.92 - 1.08)	0.913049
70-75th centile	9411	1.17 (1.09 - 1.27)	<0.001	8538	1.27 (1.17 - 1.37)	<0.001	11641	0.99 (0.92 - 1.07)	0.809023
75-80th centile	9423	1.17 (1.08 - 1.26)	<0.001	8152	1.29 (1.19 - 1.39)	<0.001	12889	1.02 (0.95 - 1.10)	0.629245
80-85th centile	9218	1.24 (1.15 - 1.34)	<0.001	7607	1.41 (1.30 - 1.53)	<0.001	14291	1.07 (0.99 - 1.14)	0.0757041
85-90th centile	9235	1.32 (1.22 - 1.42)	<0.001	7231	1.65 (1.52 - 1.78)	<0.001	16023	1.12 (1.05 - 1.20)	<0.001
90-95th centile	8965	1.49 (1.39 - 1.60)	<0.001	6799	1.87 (1.74 - 2.02)	<0.001	19403	1.23 (1.16 - 1.31)	<0.001
>95th centile	8630	2.16 (2.02 - 2.31)	<0.001	7139	2.99 (2.80 - 3.19)	<0.001	26919	1.72 (1.64 - 1.82)	<0.001
Abbreviations: CI (confidence interval), OR (odds ratio).
