# Supplementary material for: Determination of birth-weight centile thresholds associated with adverse perinatal outcomes using population, customised, and Intergrowth charts: A Swedish population-based cohort study
Source: PLoS Med. 2019 Sep 20;16(9):e1002902. doi: 10.1371/journal.pmed.1002902 (PMC6754137; doi:10.1371/journal.pmed.1002902)
Supplement: S4 Table — (XLSX) [file pmed.1002902.s006.xlsx]

## Sheet: Sheet1
Table S4. Association of birthweight charts (fixed intervals of 5 centiles) and postpartum haemorrhage.
		Population centile			Customised centile			Intergrowth centile
	n	OR (95% CI)	p value	n	OR (95% CI)	p value	n	OR (95% CI)	p value
<5th centile	10543	0.70 (0.63 - 0.78)	<0.001	9978	0.69 (0.62 - 0.76)	<0.001	2836	0.75 (0.61 - 0.91)	0.00393155
5-10 centile	10712	0.73 (0.66 - 0.81)	<0.001	11158	0.71 (0.64 - 0.79)	<0.001	3755	0.82 (0.69 - 0.97)	0.0214378
10-15 centile	10617	0.80 (0.72 - 0.88)	<0.001	11753	0.79 (0.72 - 0.87)	<0.001	4229	0.82 (0.70 - 0.96)	0.0139616
15-20 centile	10789	0.89 (0.81 - 0.97)	0.0121839	12226	0.81 (0.74 - 0.89)	<0.001	4697	0.77 (0.66 - 0.90)	<0.001
20-25th centile	10625	0.86 (0.79 - 0.95)	0.00298293	12136	0.77 (0.70 - 0.85)	<0.001	5169	0.91 (0.79 - 1.04)	0.16639
25-30th centile	10530	0.86 (0.78 - 0.94)	0.00180382	12206	0.85 (0.78 - 0.93)	<0.001	5992	0.89 (0.78 - 1.02)	0.0992489
30-35th centile	10637	0.90 (0.82 - 0.99)	0.030879	12031	0.91 (0.83 - 0.99)	0.0361506	6451	1.01 (0.90 - 1.14)	0.854079
35-40th centile	10730	0.93 (0.85 - 1.02)	0.147878	11864	0.89 (0.82 - 0.98)	0.0124912	6770	0.96 (0.85 - 1.09)	0.526937
40-60th centile	42566	1		45043	1		34889	1
60-65th centile	10575	1.06 (0.97 - 1.16)	0.192433	10337	1.03 (0.94 - 1.13)	0.488075	10961	1.10 (1.00 - 1.21)	0.0619539
65-70th centile	10469	1.22 (1.12 - 1.33)	<0.001	9990	1.11 (1.02 - 1.21)	0.0183846	11842	1.08 (0.98 - 1.18)	0.1233
70-75th centile	10625	1.15 (1.06 - 1.26)	0.00153727	9624	1.27 (1.17 - 1.39)	<0.001	13001	1.14 (1.04 - 1.24)	0.00482736
75-80th centile	10590	1.30 (1.20 - 1.41)	<0.001	9280	1.27 (1.16 - 1.38)	<0.001	14324	1.22 (1.13 - 1.33)	<0.001
80-85th centile	10532	1.35 (1.24 - 1.47)	<0.001	8829	1.24 (1.14 - 1.36)	<0.001	15881	1.30 (1.20 - 1.40)	<0.001
85-90th centile	10594	1.31 (1.20 - 1.42)	<0.001	8429	1.37 (1.26 - 1.50)	<0.001	18012	1.41 (1.31 - 1.52)	<0.001
90-95th centile	10485	1.42 (1.31 - 1.54)	<0.001	8094	1.48 (1.36 - 1.61)	<0.001	21944	1.53 (1.43 - 1.64)	<0.001
>95th centile	10482	1.78 (1.65 - 1.92)	<0.001	9123	1.68 (1.55 - 1.82)	<0.001	31348	1.83 (1.72 - 1.95)	<0.001
Coefficient of linear association (per increase of 10 centiles)	212101	1.08 (1.08 - 1.09)	<0.001	212101	1.09 (1.08 - 1.09)	<0.001	212101	1.10 (1.09 - 1.11)	<0.001
Abbreviations: CI (confidence interval), OR (odds ratio).
