# Supplementary material for: Determination of birth-weight centile thresholds associated with adverse perinatal outcomes using population, customised, and Intergrowth charts: A Swedish population-based cohort study
Source: PLoS Med. 2019 Sep 20;16(9):e1002902. doi: 10.1371/journal.pmed.1002902 (PMC6754137; doi:10.1371/journal.pmed.1002902)
Supplement: S5 Table — (XLSX) [file pmed.1002902.s007.xlsx]

## Sheet: Sheet1
Table S5. Association of birthweight charts (fixed intervals of 5 centiles) and severe perineal trauma.
		Population centile			Customised centile			Intergrowth centile
	n	OR (95% CI)	p value	n	OR (95% CI)	p value	n	OR (95% CI)	p value
<5th centile	10543	0.69 (0.58 - 0.83)	<0.001	9978	0.52 (0.42 - 0.64)	<0.001	2836	0.67 (0.47 - 0.95)	0.0244151
5-10 centile	10712	0.81 (0.69 - 0.97)	0.0182955	11158	0.54 (0.45 - 0.66)	<0.001	3755	0.70 (0.52 - 0.95)	0.0219469
10-15 centile	10617	0.71 (0.59 - 0.85)	<0.001	11753	0.80 (0.68 - 0.94)	0.00587362	4229	0.75 (0.57 - 0.99)	0.0393913
15-20 centile	10789	1.04 (0.89 - 1.22)	0.600847	12226	0.72 (0.61 - 0.85)	<0.001	4697	1.06 (0.84 - 1.33)	0.634125
20-25th centile	10625	0.89 (0.76 - 1.05)	0.17955	12136	0.89 (0.77 - 1.04)	0.144935	5169	0.68 (0.52 - 0.88)	0.00386706
25-30th centile	10530	0.94 (0.80 - 1.11)	0.478189	12206	0.74 (0.63 - 0.87)	<0.001	5992	0.75 (0.59 - 0.95)	0.016226
30-35th centile	10637	1.00 (0.85 - 1.17)	0.953085	12031	0.90 (0.77 - 1.05)	0.179001	6451	0.95 (0.77 - 1.17)	0.605919
35-40th centile	10730	0.97 (0.83 - 1.14)	0.717715	11864	0.94 (0.81 - 1.10)	0.459981	6770	1.04 (0.85 - 1.27)	0.69581
40-60th centile	42566	1		45043	1		34889	1
60-65th centile	10575	1.11 (0.95 - 1.29)	0.197053	10337	1.18 (1.02 - 1.37)	0.0261764	10961	1.09 (0.93 - 1.27)	0.314144
65-70th centile	10469	1.34 (1.16 - 1.54)	<0.001	9990	1.28 (1.10 - 1.47)	<0.001	11842	1.07 (0.91 - 1.25)	0.410258
70-75th centile	10625	1.20 (1.03 - 1.39)	0.0158794	9624	1.21 (1.05 - 1.41)	0.0104622	13001	1.03 (0.88 - 1.19)	0.750928
75-80th centile	10590	1.30 (1.12 - 1.50)	<0.001	9280	1.41 (1.22 - 1.63)	<0.001	14324	1.04 (0.90 - 1.20)	0.606458
80-85th centile	10532	1.36 (1.18 - 1.56)	<0.001	8829	1.39 (1.20 - 1.61)	<0.001	15881	1.23 (1.08 - 1.41)	0.00232448
85-90th centile	10594	1.35 (1.18 - 1.56)	<0.001	8429	1.57 (1.36 - 1.81)	<0.001	18012	1.31 (1.15 - 1.49)	<0.001
90-95th centile	10485	1.44 (1.25 - 1.65)	<0.001	8094	1.78 (1.55 - 2.04)	<0.001	21944	1.49 (1.32 - 1.67)	<0.001
>95th centile	10482	1.73 (1.52 - 1.97)	<0.001	9123	2.00 (1.76 - 2.27)	<0.001	31348	1.65 (1.49 - 1.84)	<0.001
Coefficient of linear association (per increase of 10 centiles)	212101	1.08 (1.07 - 1.09)	<0.001	212101	1.12 (1.11 - 1.14)	<0.001	212101	1.09 (1.08 - 1.10)	<0.001
Abbreviations: CI (confidence interval), OR (odds ratio).
