# Supplementary material for: Determination of birth-weight centile thresholds associated with adverse perinatal outcomes using population, customised, and Intergrowth charts: A Swedish population-based cohort study
Source: PLoS Med. 2019 Sep 20;16(9):e1002902. doi: 10.1371/journal.pmed.1002902 (PMC6754137; doi:10.1371/journal.pmed.1002902)
Supplement: S6 Table — (XLSX) [file pmed.1002902.s008.xlsx]

## Sheet: Sheet1
Table S6. Association of birthweight charts (fixed intervals of 5 centiles) and Apgar <7 at 5 minutes.
		Population centile			Customised centile			Intergrowth centile
	n	OR (95% CI)	p value	n	OR (95% CI)	p value	n	OR (95% CI)	p value
<5th centile	10481	2.42 (2.01 - 2.90)	<0.001	9915	2.98 (2.47 - 3.58)	<0.001	2812	3.64 (2.84 - 4.65)	<0.001
5-10 centile	10648	1.79 (1.47 - 2.19)	<0.001	11084	1.77 (1.43 - 2.18)	<0.001	3738	2.12 (1.62 - 2.78)	<0.001
10-15 centile	10584	1.59 (1.29 - 1.96)	<0.001	11713	1.75 (1.42 - 2.16)	<0.001	4205	1.33 (0.98 - 1.82)	0.0678055
15-20 centile	10747	1.11 (0.88 - 1.41)	0.388069	12172	1.39 (1.11 - 1.73)	0.00389081	4666	1.62 (1.23 - 2.13)	<0.001
20-25th centile	10579	1.37 (1.10 - 1.71)	0.0047417	12100	1.16 (0.92 - 1.47)	0.218163	5146	1.58 (1.21 - 2.06)	<0.001
25-30th centile	10497	1.07 (0.84 - 1.37)	0.575973	12160	1.41 (1.13 - 1.76)	0.00207467	5968	1.18 (0.89 - 1.56)	0.251302
30-35th centile	10609	1.16 (0.92 - 1.47)	0.205524	11982	1.20 (0.95 - 1.52)	0.131545	6420	1.34 (1.03 - 1.74)	0.0272889
35-40th centile	10688	1.09 (0.86 - 1.39)	0.476942	11814	1.39 (1.11 - 1.74)	0.00407705	6749	0.95 (0.71 - 1.27)	0.742343
40-60th centile	42404	1		44906	1		34767	1
60-65th centile	10546	1.05 (0.83 - 1.35)	0.673875	10305	1.29 (1.01 - 1.64)	0.0408097	10924	1.17 (0.93 - 1.46)	0.171686
65-70th centile	10432	1.05 (0.82 - 1.34)	0.683635	9956	1.40 (1.10 - 1.77)	0.00600378	11807	0.81 (0.63 - 1.03)	0.0875235
70-75th centile	10585	1.01 (0.79 - 1.30)	0.92981	9594	1.34 (1.04 - 1.71)	0.0213209	12945	1.01 (0.81 - 1.26)	0.916457
75-80th centile	10557	1.12 (0.88 - 1.42)	0.361578	9251	1.20 (0.92 - 1.56)	0.173939	14276	0.84 (0.67 - 1.06)	0.135688
80-85th centile	10493	0.99 (0.77 - 1.28)	0.963099	8794	1.55 (1.22 - 1.97)	<0.001	15820	0.82 (0.66 - 1.02)	0.0765358
85-90th centile	10564	1.00 (0.78 - 1.28)	0.998125	8402	1.45 (1.13 - 1.87)	0.00364323	17952	0.90 (0.73 - 1.11)	0.318533
90-95th centile	10446	1.52 (1.23 - 1.89)	<0.001	8066	1.59 (1.24 - 2.04)	<0.001	21863	0.94 (0.77 - 1.13)	0.494557
>95th centile	10438	1.52 (1.23 - 1.89)	<0.001	9084	2.16 (1.75 - 2.67)	<0.001	31240	1.20 (1.02 - 1.41)	0.0237878
Abbreviations: CI (confidence interval), OR (odds ratio).
