# Supplementary material for: Determination of birth-weight centile thresholds associated with adverse perinatal outcomes using population, customised, and Intergrowth charts: A Swedish population-based cohort study
Source: PLoS Med. 2019 Sep 20;16(9):e1002902. doi: 10.1371/journal.pmed.1002902 (PMC6754137; doi:10.1371/journal.pmed.1002902)
Supplement: S8 Table — (XLSX) [file pmed.1002902.s010.xlsx]

## Sheet: Sheet1
Table S8. Association of birthweight charts (fixed intervals of 5 centiles) and neonatal morbidity.
		Population centile			Customised centile			Intergrowth centile
	n	OR (95% CI)	p value	n	OR (95% CI)	p value	n	OR (95% CI)	p value
<5th centile	10543	1.18 (0.94 - 1.47)	0.151712	9978	1.10 (0.88 - 1.38)	0.408292	2836	1.66 (1.18 - 2.35)	0.00385943
5-10 centile	10712	0.90 (0.71 - 1.16)	0.419721	11158	0.93 (0.74 - 1.17)	0.540076	3755	1.12 (0.78 - 1.60)	0.553147
10-15 centile	10617	0.80 (0.61 - 1.03)	0.0843464	11753	0.88 (0.70 - 1.11)	0.29081	4229	1.08 (0.76 - 1.53)	0.662899
15-20 centile	10789	0.94 (0.74 - 1.20)	0.633907	12226	0.78 (0.62 - 0.99)	0.0430039	4697	1.03 (0.73 - 1.44)	0.879824
20-25th centile	10625	1.10 (0.87 - 1.38)	0.422963	12136	0.87 (0.69 - 1.10)	0.249843	5169	0.76 (0.52 - 1.10)	0.147615
25-30th centile	10530	0.88 (0.69 - 1.13)	0.334401	12206	0.93 (0.74 - 1.16)	0.504771	5992	0.89 (0.64 - 1.23)	0.477
30-35th centile	10637	1.00 (0.79 - 1.27)	0.977948	12031	0.90 (0.72 - 1.13)	0.370057	6451	0.81 (0.58 - 1.12)	0.196786
35-40th centile	10730	1.03 (0.82 - 1.30)	0.808858	11864	1.03 (0.83 - 1.28)	0.768671	6770	0.90 (0.66 - 1.22)	0.496742
40-60th centile	42566	1		45043	1		34889	1
60-65th centile	10575	1.20 (0.96 - 1.49)	0.111203	10337	1.12 (0.90 - 1.40)	0.321612	10961	1.07 (0.84 - 1.35)	0.600349
65-70th centile	10469	1.39 (1.12 - 1.71)	0.00225996	9990	1.50 (1.23 - 1.84)	<0.001	11842	0.99 (0.78 - 1.25)	0.904038
70-75th centile	10625	1.54 (1.26 - 1.89)	<0.001	9624	1.44 (1.17 - 1.77)	<0.001	13001	1.06 (0.85 - 1.33)	0.584019
75-80th centile	10590	1.47 (1.19 - 1.80)	<0.001	9280	1.64 (1.35 - 2.01)	<0.001	14324	0.93 (0.74 - 1.16)	0.525362
80-85th centile	10532	1.58 (1.29 - 1.93)	<0.001	8829	1.78 (1.46 - 2.17)	<0.001	15881	1.31 (1.07 - 1.59)	0.00730451
85-90th centile	10594	1.91 (1.59 - 2.31)	<0.001	8429	2.22 (1.85 - 2.68)	<0.001	18012	1.48 (1.24 - 1.78)	<0.001
90-95th centile	10485	2.54 (2.14 - 3.01)	<0.001	8094	2.50 (2.08 - 2.99)	<0.001	21944	1.66 (1.40 - 1.96)	<0.001
>95th centile	10482	4.00 (3.44 - 4.66)	<0.001	9123	3.78 (3.24 - 4.42)	<0.001	31348	2.95 (2.56 - 3.39)	<0.001
Abbreviations: CI (confidence interval), OR (odds ratio).
