# Supplementary material for: Determination of birth-weight centile thresholds associated with adverse perinatal outcomes using population, customised, and Intergrowth charts: A Swedish population-based cohort study
Source: PLoS Med. 2019 Sep 20;16(9):e1002902. doi: 10.1371/journal.pmed.1002902 (PMC6754137; doi:10.1371/journal.pmed.1002902)
Supplement: S10 Table — (XLSX) [file pmed.1002902.s012.xlsx]

## Sheet: Sheet1
Table S10. Association of birthweight charts (fixed intervals of 5% of the population) and all caesarean section.
		Population centile			Customised centile			Intergrowth centile
Outcome *	n	OR (95% CI)	p value	n	OR (95% CI)	p value	n	OR (95% CI)	p value
0.0 to 4.9% of population	10543	1.19 (1.13 - 1.26)	<0.001	10396	1.24 (1.17 - 1.30)	<0.001	10598	1.20 (1.14 - 1.27)	<0.001
5.0 to 9.9% of population	10503	0.97 (0.91 - 1.02)	0.233408	10740	0.88 (0.83 - 0.93)	<0.001	10609	0.94 (0.89 - 1.00)	0.0492317
10.0 to 14.9% of population	10685	0.90 (0.85 - 0.95)	<0.001	10558	0.84 (0.79 - 0.89)	<0.001	10601	0.87 (0.82 - 0.92)	<0.001
15.0 to 19.9% of population	10607	0.87 (0.82 - 0.92)	<0.001	10692	0.84 (0.79 - 0.89)	<0.001	10607	0.89 (0.84 - 0.94)	<0.001
20.0 to 24.9% of population	10500	0.94 (0.89 - 1.00)	0.0416428	10623	0.87 (0.82 - 0.92)	<0.001	10606	0.89 (0.84 - 0.94)	<0.001
25.0 to 29.9% of population	10601	0.90 (0.84 - 0.95)	<0.001	10579	0.82 (0.78 - 0.87)	<0.001	10579	0.91 (0.86 - 0.96)	0.00105925
30.0 to 34.9% of population	10749	0.91 (0.86 - 0.96)	0.00144012	10469	0.88 (0.83 - 0.93)	<0.001	10632	0.93 (0.88 - 0.98)	0.0118899
35.0 to 39.9% of population	10517	0.94 (0.89 - 0.99)	0.0264375	10689	0.92 (0.87 - 0.98)	0.0151649	10605	0.94 (0.88 - 0.99)	0.0217423
40.0 to 60.0% of population	42434	1		42375	1		42411	1
60.1 to 65.0% of population	10515	1.07 (1.01 - 1.13)	0.0158505	10642	1.12 (1.06 - 1.18)	<0.001	10585	1.02 (0.96 - 1.08)	0.521836
65.1 to 70.0% of population	10668	1.10 (1.04 - 1.16)	0.00112591	10556	1.09 (1.03 - 1.15)	0.00161172	10599	1.06 (1.00 - 1.12)	0.0336411
70.1 to 75.0% of population	10713	1.19 (1.12 - 1.25)	<0.001	10603	1.02 (1.13 - 1.26)	<0.001	10614	1.16 (1.10 - 1.22)	<0.001
75.1 to 80.0% of population	10583	1.18 (1.12 - 1.25)	<0.001	10742	1.27 (1.20 - 1.34)	<0.001	10585	1.13 (1.07 - 1.20)	<0.001
80.1 to 85.0% of population	10519	1.30 (1.24 - 1.37)	<0.001	10491	1.36 (1.29 - 1.44)	<0.001	10653	1.27 (1.20 - 1.34)	<0.001
85.1 to 90.0% of population	10534	1.36 (1.29 - 1.43)	<0.001	10716	1.63 (1.55 - 1.71)	<0.001	10585	1.31 (1.25 - 1.38)	<0.001
90.1 to 95.0% of population	10763	1.58 (1.51 - 1.67)	<0.001	10582	1.80 (1.71 - 1.89)	<0.001	10602	1.49 (1.42 - 1.57)	<0.001
95.1 to 100.0% of population	10667	2.17 (2.07 - 2.28)	<0.001	10648	2.91 (2.78 - 3.05)	<0.001	10630	2.12 (2.02 - 2.23)	<0.001
Abbreviations: CI (confidence interval), OR (odds ratio).
* Each group represent 5% of the population (approximately 10,600 women), groups are ranked by birthweight centile for each chart. Infants in each group (e.g. 0.0 to 4.9% of the population) overlap considerably between charts but they are not necessarily the same group of infants.
