# Supplementary material for: Determination of birth-weight centile thresholds associated with adverse perinatal outcomes using population, customised, and Intergrowth charts: A Swedish population-based cohort study
Source: PLoS Med. 2019 Sep 20;16(9):e1002902. doi: 10.1371/journal.pmed.1002902 (PMC6754137; doi:10.1371/journal.pmed.1002902)
Supplement: S11 Table — (XLSX) [file pmed.1002902.s013.xlsx]

## Sheet: Sheet1
Table S11. Association of birthweight charts (fixed intervals of 5% of the population) and emergency caesarean section.
		Population centile			Customised centile			Intergrowth centile
Outcome *	n	OR (95% CI)	p value	n	OR (95% CI)	p value	n	OR (95% CI)	p value
0.0 to 4.9% of population	9883	1.85 (1.73 - 1.98)	<0.001	9750	1.94 (1.81 - 2.07)	<0.001	9914	1.91 (1.79 - 2.04)	<0.001
5.0 to 9.9% of population	9781	1.29 (1.20 - 1.39)	<0.001	10030	1.13 (1.04 - 1.22)	0.00218519	9856	1.26 (1.17 - 1.36)	<0.001
10.0 to 14.9% of population	9922	1.12 (1.03 - 1.20)	0.00494203	9863	1.05 (0.97 - 1.14)	0.232946	9861	1.12 (1.04 - 1.21)	0.00399712
15.0 to 19.9% of population	9820	1.02 (0.95 - 1.11)	0.574019	9954	0.98 (0.90 - 1.06)	0.630349	9760	1.04 (0.96 - 1.12)	0.366009
20.0 to 24.9% of population	9654	1.09 (1.01 - 1.18)	0.0266427	9814	0.98 (0.91 - 1.07)	0.664149	9755	1.02 (0.95 - 1.11)	0.551237
25.0 to 29.9% of population	9724	0.97 (0.89 - 1.05)	0.411798	9792	0.90 (0.82 - 0.97)	0.00952056	9669	0.99 (0.92 - 1.08)	0.864672
30.0 to 34.9% of population	9824	0.96 (0.88 - 1.04)	0.288948	9654	0.97 (0.90 - 1.06)	0.50681	9651	0.96 (0.88 - 1.04)	0.284909
35.0 to 39.9% of population	9576	0.97 (0.89 - 1.05)	0.420007	9791	1.00 (0.92 - 1.08)	0.938668	9635	0.98 (0.90 - 1.06)	0.616273
40.0 to 60.0% of population	38322	1		38372	1		38160	1
60.1 to 65.0% of population	9455	1.09 (1.01 - 1.18)	0.0268887	9531	1.09 (1.00 - 1.18)	0.0399658	9526	1.04 (0.96 - 1.13)	0.327098
65.1 to 70.0% of population	9528	1.06 (0.98 - 1.15)	0.129594	9503	1.12 (1.04 - 1.21)	0.00477373	9485	1.06 (0.98 - 1.15)	0.128324
70.1 to 75.0% of population	9507	1.17 (1.08 - 1.26)	<0.001	9458	1.24 (1.15 - 1.34)	<0.001	9392	1.13 (1.04 - 1.22)	0.00222468
75.1 to 80.0% of population	9391	1.16 (1.07 - 1.25)	<0.001	9521	1.28 (1.19 - 1.38)	<0.001	9470	1.21 (1.12 - 1.30)	<0.001
80.1 to 85.0% of population	9217	1.25 (1.16 - 1.35)	<0.001	9187	1.35 (1.25 - 1.46)	<0.001	9333	1.23 (1.14 - 1.33)	<0.001
85.1 to 90.0% of population	9208	1.33 (1.23 - 1.43)	<0.001	9203	1.56 (1.45 - 1.68)	<0.001	9310	1.37 (1.27 - 1.48)	<0.001
90.1 to 95.0% of population	9195	1.49 (1.39 - 1.61)	<0.001	8965	1.80 (1.68 - 1.93)	<0.001	9187	1.55 (1.44 - 1.66)	<0.001
95.1 to 100.0% of population	8788	2.15 (2.01 - 2.30)	<0.001	8407	2.90 (2.72 - 3.09)	<0.001	8831	2.25 (2.11 - 2.41)	<0.001
Abbreviations: CI (confidence interval), OR (odds ratio).
* Each group represent 5% of the population (approximately 10,600 women), groups are ranked by birthweight centile for each chart. Infants in each group (e.g. 0.0 to 4.9% of the population) overlap considerably between charts but they are not necessarily the same group of infants.
