# Supplementary material for: Determination of birth-weight centile thresholds associated with adverse perinatal outcomes using population, customised, and Intergrowth charts: A Swedish population-based cohort study
Source: PLoS Med. 2019 Sep 20;16(9):e1002902. doi: 10.1371/journal.pmed.1002902 (PMC6754137; doi:10.1371/journal.pmed.1002902)
Supplement: S12 Table — (XLSX) [file pmed.1002902.s014.xlsx]

## Sheet: Sheet1
Table S12. Association of birthweight charts (fixed intervals of 5% of the population) and postpartum haemorrhage.
		Population centile			Customised centile			Intergrowth centile
Outcome *	n	OR (95% CI)	p value	n	OR (95% CI)	p value	n	OR (95% CI)	p value
0.0 to 4.9% of population	10543	0.70 (0.63 - 0.78)	<0.001	10396	0.69 (0.62 - 0.77)	<0.001	10598	0.69 (0.62 - 0.77)	<0.001
5.0 to 9.9% of population	10503	0.74 (0.67 - 0.82)	<0.001	10740	0.74 (0.67 - 0.82)	<0.001	10609	0.72 (0.65 - 0.80)	<0.001
10.0 to 14.9% of population	10685	0.78 (0.71 - 0.86)	<0.001	10558	0.81 (0.74 - 0.89)	<0.001	10601	0.83 (0.75 - 0.91)	<0.001
15.0 to 19.9% of population	10607	0.90 (0.82 - 0.99)	0.0340263	10692	0.80 (0.73 - 0.88)	<0.001	10607	0.88 (0.80 - 0.97)	0.0097384
20.0 to 24.9% of population	10500	0.86 (0.78 - 0.95)	0.00205564	10623	0.82 (0.75 - 0.91)	<0.001	10606	0.87 (0.79 - 0.96)	0.00435938
25.0 to 29.9% of population	10601	0.85 (0.77 - 0.94)	0.00101413	10579	0.85 (0.77 - 0.93)	<0.001	10579	0.82 (0.74 - 0.90)	<0.001
30.0 to 34.9% of population	10749	0.91 (0.83 - 1.00)	0.0500415	10469	0.88 (0.80 - 0.97)	0.0116588	10632	0.86 (0.78 - 0.95)	0.00196954
35.0 to 39.9% of population	10517	0.92 (0.83 - 1.01)	0.0748657	10689	0.94 (0.85 - 1.03)	0.161172	10605	0.95 (0.86 - 1.04)	0.272546
40.0 to 60.0% of population	42434	1		42375	1		42411	1
60.1 to 65.0% of population	10515	1.06 (0.97 - 1.16)	0.220329	10642	1.04 (0.95 - 1.13)	0.440894	10585	1.11 (1.02 - 1.22)	0.0173812
65.1 to 70.0% of population	10668	1.20 (1.11 - 1.31)	<0.001	10556	1.07 (0.98 - 1.17)	0.140455	10599	1.20 (1.10 - 1.31)	<0.001
70.1 to 75.0% of population	10713	1.16 (1.06 - 1.26)	<0.001	10603	1.14 (1.05 - 1.25)	0.00266022	10614	1.22 (1.12 - 1.33)	<0.001
75.1 to 80.0% of population	10583	1.29 (1.18 - 1.40)	<0.001	10742	1.30 (1.20 - 1.42)	<0.001	10585	1.28 (1.18 - 1.40)	<0.001
80.1 to 85.0% of population	10519	1.36 (1.25 - 1.48)	<0.001	10491	1.28 (1.17 - 1.39)	<0.001	10653	1.36 (1.25 - 1.47)	<0.001
85.1 to 90.0% of population	10534	1.29 (1.18 - 1.40)	<0.001	10716	1.33 (1.23 - 1.45)	<0.001	10585	1.40 (1.29 - 1.52)	<0.001
90.1 to 95.0% of population	10763	1.43 (1.32 - 1.55)	<0.001	10582	1.49 (1.38 - 1.62)	<0.001	10602	1.49 (1.37 - 1.61)	<0.001
95.1 to 100.0% of population	10667	1.77 (1.64 - 1.91)	<0.001	10648	1.71 (1.58 - 1.84)	<0.001	10630	1.87 (1.73 - 2.01)	<0.001
Abbreviations: CI (confidence interval), OR (odds ratio).
* Each group represent 5% of the population (approximately 10,600 women), groups are ranked by birthweight centile for each chart. Infants in each group (e.g. 0.0 to 4.9% of the population) overlap considerably between charts but they are not necessarily the same group of infants.
