# Supplementary material for: Determination of birth-weight centile thresholds associated with adverse perinatal outcomes using population, customised, and Intergrowth charts: A Swedish population-based cohort study
Source: PLoS Med. 2019 Sep 20;16(9):e1002902. doi: 10.1371/journal.pmed.1002902 (PMC6754137; doi:10.1371/journal.pmed.1002902)
Supplement: S13 Table — (XLSX) [file pmed.1002902.s015.xlsx]

## Sheet: Sheet1
Table S13. Association of birthweight charts (fixed intervals of 5% of the population) and severe perineal trauma.
		Population centile			Customised centile			Intergrowth centile
Outcome *	n	OR (95% CI)	p value	n	OR (95% CI)	p value	n	OR (95% CI)	p value
0.0 to 4.9% of population	10543	0.69 (0.58 - 0.83)	<0.001	10396	0.56 (0.46 - 0.69)	<0.001	10598	0.68 (0.57 - 0.82)	<0.001
5.0 to 9.9% of population	10503	0.82 (0.69 - 0.97)	0.023333	10740	0.57 (0.47 - 0.69)	<0.001	10609	0.82 (0.69 - 0.97)	0.0236017
10.0 to 14.9% of population	10685	0.70 (0.58 - 0.84)	<0.001	10558	0.83 (0.69 - 0.98)	0.0284868	10601	0.80 (0.67 - 0.95)	0.0115813
15.0 to 19.9% of population	10607	1.03 (0.88 - 1.21)	0.675908	10692	0.79 (0.66 - 0.94)	0.00756689	10607	0.97 (0.83 - 1.14)	0.739643
20.0 to 24.9% of population	10500	0.91 (0.78 - 1.08)	0.282905	10623	0.91 (0.77 - 1.07)	0.257891	10606	0.94 (0.79 - 1.10)	0.428257
25.0 to 29.9% of population	10601	0.92 (0.78 - 1.08)	0.319929	10579	0.82 (0.69 - 0.98)	0.0268615	10579	0.99 (0.84 - 1.16)	0.866242
30.0 to 34.9% of population	10749	0.99 (0.85 - 1.16)	0.943275	10469	0.88 (0.74 - 1.04)	0.136683	10632	0.99 (0.84 - 1.16)	0.868966
35.0 to 39.9% of population	10517	0.99 (0.84 - 1.16)	0.856485	10689	0.94 (0.80 - 1.11)	0.455145	10605	1.03 (0.88 - 1.21)	0.698047
40.0 to 60.0% of population	42434	1		42375	1		42411	1
60.1 to 65.0% of population	10515	1.03 (0.88 - 1.20)	0.735669	10642	1.28 (1.11 - 1.48)	<0.001	10585	1.20 (1.03 - 1.39)	0.0167969
65.1 to 70.0% of population	10668	1.38 (1.20 - 1.59)	<0.001	10556	1.24 (1.07 - 1.44)	0.00426398	10599	1.28 (1.11 - 1.49)	<0.001
70.1 to 75.0% of population	10713	1.20 (1.03 - 1.39)	0.0157979	10603	1.34 (1.16 - 1.54)	<0.001	10614	1.27 (1.09 - 1.47)	0.00156112
75.1 to 80.0% of population	10583	1.31 (1.13 - 1.51)	<0.001	10742	1.32 (1.15 - 1.53)	<0.001	10585	1.40 (1.22 - 1.61)	<0.001
80.1 to 85.0% of population	10519	1.37 (1.19 - 1.57)	<0.001	10491	1.50 (1.30 - 1.72)	<0.001	10653	1.44 (1.25 - 1.65)	<0.001
85.1 to 90.0% of population	10534	1.36 (1.18 - 1.57)	<0.001	10716	1.56 (1.36 - 1.78)	<0.001	10585	1.44 (1.25 - 1.66)	<0.001
90.1 to 95.0% of population	10763	1.41 (1.23 - 1.62)	<0.001	10582	1.76 (1.55 - 2.01)	<0.001	10602	1.50 (1.31 - 1.72)	<0.001
95.1 to 100.0% of population	10667	1.72 (1.51 - 1.96)	<0.001	10648	2.08 (1.84 - 2.36)	<0.001	10630	1.84 (1.62 - 2.10)	<0.001
Abbreviations: CI (confidence interval), OR (odds ratio).
* Each group represent 5% of the population (approximately 10,600 women), groups are ranked by birthweight centile for each chart. Infants in each group (e.g. 0.0 to 4.9% of the population) overlap considerably between charts but they are not necessarily the same group of infants.
