# Supplementary material for: Determination of birth-weight centile thresholds associated with adverse perinatal outcomes using population, customised, and Intergrowth charts: A Swedish population-based cohort study
Source: PLoS Med. 2019 Sep 20;16(9):e1002902. doi: 10.1371/journal.pmed.1002902 (PMC6754137; doi:10.1371/journal.pmed.1002902)
Supplement: S14 Table — (XLSX) [file pmed.1002902.s016.xlsx]

## Sheet: Sheet1
Table S14. Association of birthweight charts (fixed intervals of 5% of the population) and Apgar <7 at 5 minutes.
		Population centile			Customised centile			Intergrowth centile
Outcome *	n	OR (95% CI)	p value	n	OR (95% CI)	p value	n	OR (95% CI)	p value
0.0 to 4.9% of population	10481	2.39 (1.99 - 2.87)	<0.001	10329	2.69 (2.24 - 3.22)	<0.001	10534	2.59 (2.16 - 3.10)	<0.001
5.0 to 9.9% of population	10442	1.78 (1.46 - 2.18)	<0.001	10670	1.53 (1.23 - 1.89)	<0.001	10549	1.79 (1.46 - 2.19)	<0.001
10.0 to 14.9% of population	10652	1.56 (1.26 - 1.92)	<0.001	10523	1.60 (1.29 - 1.98)	<0.001	10560	1.51 (1.22 - 1.87)	<0.001
15.0 to 19.9% of population	10562	1.13 (0.89 - 1.43)	0.303975	10648	1.32 (1.05 - 1.65)	0.0177532	10569	1.22 (0.96 - 1.54)	0.0985554
20.0 to 24.9% of population	10455	1.31 (1.05 - 1.64)	0.0175702	10586	0.88 (0.68 - 1.15)	0.363993	10565	1.22 (0.96 - 1.54)	0.0979027
25.0 to 29.9% of population	10568	1.11 (0.87 - 1.40)	0.408945	10539	1.32 (1.05 - 1.65)	0.0180862	10539	1.19 (0.94 - 1.51)	0.139072
30.0 to 34.9% of population	10721	1.18 (0.93 - 1.48)	0.164762	10432	1.24 (0.98 - 1.56)	0.0772849	10601	1.03 (0.80 - 1.32)	0.819547
35.0 to 39.9% of population	10476	1.05 (0.82 - 1.34)	0.690459	10646	1.02 (0.80 - 1.32)	0.84832	10568	1.38 (1.10 - 1.72)	0.0049896
40.0 to 60.0% of population	42272	1		42229	1		42257	1
60.1 to 65.0% of population	10487	1.05 (0.82 - 1.34)	0.696733	10613	0.80 (0.61 - 1.06)	0.118257	10551	0.97 (0.75 - 1.25)	0.804376
65.1 to 70.0% of population	10629	0.96 (0.75 - 1.23)	0.745658	10523	1.13 (0.89 - 1.44)	0.319548	10560	1.11 (0.87 - 1.42)	0.386588
70.1 to 75.0% of population	10673	1.06 (0.83 - 1.35)	0.655062	10568	1.26 (1.00 - 1.59)	0.0509664	10579	1.01 (0.78 - 1.29)	0.967854
75.1 to 80.0% of population	10551	1.11 (0.87 - 1.41)	0.401415	10708	1.23 (0.97 - 1.55)	0.0814921	10551	1.17 (0.92 - 1.48)	0.203418
80.1 to 85.0% of population	10481	0.96 (0.75 - 1.24)	0.751568	10460	1.10 (0.86 - 1.40)	0.459155	10608	1.02 (0.79 - 1.30)	0.903732
85.1 to 90.0% of population	10504	1.01 (0.79 - 1.29)	0.941217	10674	1.38 (1.10 - 1.72)	0.00472608	10556	1.11 (0.87 - 1.42)	0.384889
90.1 to 95.0% of population	10722	1.44 (1.17 - 1.79)	<0.001	10547	1.28 (1.01 - 1.61)	0.0387988	10565	1.46 (1.17 - 1.81)	<0.001
95.1 to 100.0% of population	10622	1.55 (1.25 - 1.91)	<0.001	10603	1.95 (1.60 - 2.38)	<0.001	10586	1.61 (1.31 - 1.99)	<0.001
Abbreviations: CI (confidence interval), OR (odds ratio).
* Each group represent 5% of the population (approximately 10,600 women), groups are ranked by birthweight centile for each chart. Infants in each group (e.g. 0.0 to 4.9% of the population) overlap considerably between charts but they are not necessarily the same group of infants.
