# Supplementary material for: Determination of birth-weight centile thresholds associated with adverse perinatal outcomes using population, customised, and Intergrowth charts: A Swedish population-based cohort study
Source: PLoS Med. 2019 Sep 20;16(9):e1002902. doi: 10.1371/journal.pmed.1002902 (PMC6754137; doi:10.1371/journal.pmed.1002902)
Supplement: S15 Table — (XLSX) [file pmed.1002902.s017.xlsx]

## Sheet: Sheet1
Table S15. Association of birthweight charts (fixed intervals of 5% of the population) and neonatal morbidity.
		Population centile			Customised centile			Intergrowth centile
Outcome *	n	OR (95% CI)	p value	n	OR (95% CI)	p value	n	OR (95% CI)	p value
0.0 to 4.9% of population	10543	1.18 (0.94 - 1.47)	0.152404	10396	1.08 (0.86 - 1.35)	0.511128	10598	1.23 (0.99 - 1.54)	0.0602531
5.0 to 9.9% of population	10503	0.91 (0.71 - 1.16)	0.454165	10740	0.95 (0.75 - 1.20)	0.63808	10609	0.88 (0.68 - 1.13)	0.311056
10.0 to 14.9% of population	10685	0.80 (0.62 - 1.04)	0.0936718	10558	0.82 (0.64 - 1.05)	0.114159	10601	0.77 (0.59 - 1.01)	0.0562258
15.0 to 19.9% of population	10607	0.90 (0.70 - 1.15)	0.408005	10692	0.88 (0.69 - 1.13)	0.315251	10607	0.95 (0.74 - 1.21)	0.675479
20.0 to 24.9% of population	10500	1.16 (0.93 - 1.45)	0.200615	10623	0.79 (0.61 - 1.02)	0.0683274	10606	0.93 (0.72 - 1.18)	0.538763
25.0 to 29.9% of population	10601	0.87 (0.67 - 1.11)	0.263184	10579	0.87 (0.68 - 1.11)	0.266867	10579	1.12 (0.89 - 1.40)	0.33872
30.0 to 34.9% of population	10749	0.98 (0.77 - 1.24)	0.874495	10469	0.99 (0.79 - 1.25)	0.94837	10632	0.85 (0.66 - 1.10)	0.219046
35.0 to 39.9% of population	10517	1.04 (0.82 - 1.31)	0.753597	10689	0.96 (0.76 - 1.21)	0.73707	10605	1.08 (0.86 - 1.36)	0.516039
40.0 to 60.0% of population	42434	1		42375	1		42411	1
60.1 to 65.0% of population	10515	1.19 (0.95 - 1.49)	0.1216	10642	1.04 (0.83 - 1.31)	0.719395	10585	1.28 (1.03 - 1.59)	0.0239217
65.1 to 70.0% of population	10668	1.35 (1.09 - 1.67)	0.00536868	10556	1.07 (0.86 - 1.34)	0.537482	10599	1.33 (1.07 - 1.65)	0.009038
70.1 to 75.0% of population	10713	1.55 (1.27 - 1.90)	<0.001	10603	1.47 (1.20 - 1.80)	<0.001	10614	1.48 (1.21 - 1.82)	<0.001
75.1 to 80.0% of population	10583	1.49 (1.21 - 1.83)	<0.001	10742	1.58 (1.30 - 1.92)	<0.001	10585	1.61 (1.31 - 1.96)	<0.001
80.1 to 85.0% of population	10519	1.57 (1.28 - 1.92)	<0.001	10491	1.61 (1.33 - 1.96)	<0.001	10653	1.67 (1.37 - 2.03)	<0.001
85.1 to 90.0% of population	10534	1.90 (1.57 - 2.29)	<0.001	10716	1.91 (1.59 - 2.29)	<0.001	10585	1.99 (1.65 - 2.40)	<0.001
90.1 to 95.0% of population	10763	2.51 (2.12 - 2.98)	<0.001	10582	2.45 (2.07 - 2.90)	<0.001	10602	2.58 (2.17 - 3.06)	<0.001
95.1 to 100.0% of population	10667	3.96 (3.40 - 4.60)	<0.001	10648	3.56 (3.06 - 4.15)	<0.001	10630	4.03 (3.46 - 4.69)	<0.001
Abbreviations: CI (confidence interval), OR (odds ratio).
* Each group represent 5% of the population (approximately 10,600 women), groups are ranked by birthweight centile for each chart. Infants in each group (e.g. 0.0 to 4.9% of the population) overlap considerably between charts but they are not necessarily the same group of infants.
