# Supplementary material for: Determination of birth-weight centile thresholds associated with adverse perinatal outcomes using population, customised, and Intergrowth charts: A Swedish population-based cohort study
Source: PLoS Med. 2019 Sep 20;16(9):e1002902. doi: 10.1371/journal.pmed.1002902 (PMC6754137; doi:10.1371/journal.pmed.1002902)
Supplement: S16 Table — (XLSX) [file pmed.1002902.s018.xlsx]

## Sheet: Sheet1
Table S16. Association of birthweight charts (fixed intervals of 5% of the population) and perinatal mortality.
		Population centile			Customised centile			Intergrowth centile
Outcome *	n	OR (95% CI)	p value	n	OR (95% CI)	p value	n	OR (95% CI)	p value
0.0 to 4.9% of population	10543	4.34 (3.22 - 5.86)	<0.001	10396	5.23 (3.85 - 7.11)	<0.001	10598	4.69 (3.47 - 6.34)	<0.001
5.0 to 9.9% of population	10503	2.10 (1.45 - 3.03)	<0.001	10740	2.17 (1.47 - 3.19)	<0.001	10609	2.18 (1.50 - 3.16)	<0.001
10.0 to 14.9% of population	10685	1.53 (1.02 - 2.31)	0.0404118	10558	1.21 (0.75 - 1.95)	0.433647	10601	1.62 (1.08 - 2.45)	0.0210973
15.0 to 19.9% of population	10607	0.92 (0.56 - 1.51)	0.72918	10692	1.30 (0.82 - 2.07)	0.260249	10607	1.06 (0.66 - 1.72)	0.803699
20.0 to 24.9% of population	10500	0.78 (0.46 - 1.33)	0.360031	10623	1.15 (0.71 - 1.87)	0.578091	10606	0.71 (0.40 - 1.25)	0.234546
25.0 to 29.9% of population	10601	0.87 (0.52 - 1.45)	0.586023	10579	1.04 (0.63 - 1.73)	0.871364	10579	0.96 (0.58 - 1.59)	0.886393
30.0 to 34.9% of population	10749	0.86 (0.51 - 1.43)	0.549853	10469	1.16 (0.72 - 1.89)	0.538422	10632	0.96 (0.58 - 1.58)	0.870955
35.0 to 39.9% of population	10517	1.56 (1.04 - 2.34)	0.0335226	10689	1.14 (0.7 - 1.85)	0.595322	10605	1.67 (1.11 - 2.51)	0.0131996
40.0 to 60.0% of population	42434	1		42375	1		42411	1
60.1 to 65.0% of population	10515	0.83 (0.49 - 1.39)	0.473879	10642	0.65 (0.36 - 1.21)	0.173321	10585	0.76 (0.44 - 1.32)	0.33121
65.1 to 70.0% of population	10668	0.43 (0.22 - 0.86)	0.0164755	10556	0.88 (0.51 - 1.51)	0.642567	10599	0.56 (0.30 - 1.05)	0.0689073
70.1 to 75.0% of population	10713	0.43 (0.22 - 0.85)	0.0159433	10603	0.88 (0.51 - 1.50)	0.631071	10614	0.04 (0.20 - 0.84)	0.0146651
75.1 to 80.0% of population	10583	0.43 (0.22 - 0.86)	0.0175301	10742	0.59 (0.32 - 1.12)	0.107498	10585	0.46 (0.23 - 0.91)	0.0256795
80.1 to 85.0% of population	10519	0.68 (0.39 - 1.20)	0.182267	10491	0.44 (0.21 - 0.92)	0.0285331	10653	0.65 (0.36 - 1.18)	0.157278
85.1 to 90.0% of population	10534	0.48 (0.25 - 0.93)	0.0306551	10716	0.92 (0.54 - 1.56)	0.759351	10585	0.86 (0.51 - 1.46)	0.578859
90.1 to 95.0% of population	10763	0.95 (0.58 - 1.55)	0.836763	10582	0.82 (0.47 - 1.43)	0.491169	10602	0.76 (0.44 - 1.32)	0.32838
95.1 to 100.0% of population	10667	0.96 (0.59 - 1.56)	0.864984	10648	1.58 (1.03 - 2.43)	0.0367386	10630	0.91 (0.54 - 1.52)	0.714809
Abbreviations: CI (confidence interval), OR (odds ratio).
* Each group represent 5% of the population (approximately 10,600 women), groups are ranked by birthweight centile for each chart. Infants in each group (e.g. 0.0 to 4.9% of the population) overlap considerably between charts but they are not necessarily the same group of infants.
