# Supplementary material for: Determination of birth-weight centile thresholds associated with adverse perinatal outcomes using population, customised, and Intergrowth charts: A Swedish population-based cohort study
Source: PLoS Med. 2019 Sep 20;16(9):e1002902. doi: 10.1371/journal.pmed.1002902 (PMC6754137; doi:10.1371/journal.pmed.1002902)
Supplement: S17 Table — SGA, small for gestational age. (XLSX) [file pmed.1002902.s019.xlsx]

## Sheet: Sheet1
S17 Table. Diagnostic test performance of different centile thresholds for SGA in relation to neonatal morbidity.
Cut-off	Centile Threshold	Number of events	Rate (/1000)	Sensitivity	False positive Rate
Population centile
<5th	<5.0	101	9.57982	4 (4 - 5)	5 (5 - 5)
<10th	<10.0	180	8.4686	8 (7 - 9)	10 (10 - 10)
<15th	<15.0	249	7.8125	11 (9 - 12)	15 (15 - 15)
<20th	<20.0	332	7.78228	14 (13 - 16)	20 (20 - 20)
<25th	<25.0	427	8.01336	18 (17 - 20)	25 (25 - 25)
Customised centile
<5th	<5.0	94	9.42073	4 (3 - 5)	5 (5 - 5)
<10th	<10.0	183	8.65821	8 (7 - 9)	10 (10 - 10)
<15th	<15.0	272	8.27024	12 (10 - 13)	16 (16 - 15)
<20th	<20.0	354	7.84661	15 (14 - 17)	21 (22 - 21)
<25th	<25.0	445	7.77279	19 (18 - 21)	27 (27 - 27)
Intergrowth centiles
<5th	<5.0	37	13.0465	2 (1 - 2)	1 (1 - 1)
<10th	<10.0	70	10.6205	3 (2 - 4)	3 (3 - 3)
<15th	<15.0	106	9.79667	5 (4 - 5)	5 (5 - 5)
<20th	<20.0	144	9.28014	6 (5 - 7)	7 (7 - 7)
<25th	<25.0	175	8.45983	7 (6 - 9)	10 (10 - 10)
Fixed FPR 5%
Population	<5.0	101	9.57982	4 (4 - 5)	5 (5 - 5)
Customised	<5.2	96	9.23432	4 (3 - 5)	5 (5 - 5)
Intergrowth	<14.7	104	9.83266	4 (4 - 5)	5 (5 - 5)
Fixed FPR 10%
Population	<9.9	179	8.50518	8 (7 - 9)	10 (10 - 10)
Customised	<10.0	183	8.65821	8 (7 - 9)	10 (10 - 10)
Intergrowth	<25.4	179	8.46656	8 (7 - 9)	10 (10 - 10)
Fixed FPR 15%
Population	<14.8	249	7.89273	11 (9 - 12)	15 (15 - 15)
Customised	<14.5	257	8.10879	11 (10 - 12)	15 (15 - 15)
Intergrowth	<33.9	245	7.737	10 (9 - 12)	15 (15 - 15)
Fixed FPR 20%
Population	<19.7	325	7.74898	14 (12 - 15)	20 (20 - 20)
Customised	<18.8	337	7.99753	14 (13 - 16)	20 (20 - 20)
Intergrowth	<41.6	326	7.71178	14 (12 - 15)	20 (20 - 20)
Fixed FPR 25%
Population	<24.9	427	8.04173	18 (17 - 20)	25 (25 - 25)
Customised	<23.2	408	7.73196	17 (16 - 19)	25 (25 - 25)
Intergrowth	<48.3	404	7.64413	17 (16 - 19)	25 (25 - 25)
