# Supplementary material for: Determination of birth-weight centile thresholds associated with adverse perinatal outcomes using population, customised, and Intergrowth charts: A Swedish population-based cohort study
Source: PLoS Med. 2019 Sep 20;16(9):e1002902. doi: 10.1371/journal.pmed.1002902 (PMC6754137; doi:10.1371/journal.pmed.1002902)
Supplement: S18 Table — SGA, small for gestational age. (XLSX) [file pmed.1002902.s020.xlsx]

## Sheet: Sheet1
S18 Table. Diagnostic test performance of different centile thresholds for SGA in relation to perinatal mortality.
Cut-off	Centile Threshold	Number of events	Rate (/1000)	Sensitivity	False positive Rate
Population centile
<5th	<5.0	89	8.4	19 (16 - 23)	5 (5 - 5)
<10th	<10.0	133	6.3	29 (25 - 34)	10 (10 - 10)
<15th	<15.0	165	5.2	36 (32 - 41)	15 (15 - 15)
<20th	<20.0	183	4.3	40 (36 - 45)	20 (20 - 20)
<25th	<25.0	199	3.7	44 (39 - 48)	25 (25 - 25)
Customised centile
<5th	<5.0	89	8.9	20 (16 - 24)	5 (5 - 5)
<10th	<10.0	133	6.3	29 (25 - 34)	10 (10 - 10)
<15th	<15.0	156	4.7	34 (30 - 39)	15 (16 - 15)
<20th	<20.0	184	4.1	41 (36 - 45)	21 (21 - 21)
<25th	<25.0	212	3.7	47 (42 - 51)	27 (27 - 27)
Intergrowth centiles
<5th	<5.0	49	17.3	11 (8 - 14)	1 (1 - 1)
<10th	<10.0	75	11.4	16 (13 - 20)	3 (3 - 3)
<15th	<15.0	92	8.5	20 (17 - 24)	5 (5 - 5)
<20th	<20.0	111	7.2	24 (20 - 29)	7 (7 - 7)
<25th	<25.0	132	6.4	29 (25 - 33)	10 (10 - 10)
Fixed FPR 5%
Population	<5.0	89	8.4	19 (16 - 23)	5 (5 - 5)
Customised	<5.3	93	8.8	20 (17 - 24)	5 (5 - 5)
Intergrowth	<14.8	92	8.6	20 (17 - 24)	5 (5 - 5)
Fixed FPR 10%
Population	<10.0	133	6.3	29 (25 - 33)	10 (10 - 10)
Customised	<10.1	133	6.3	29 (25 - 33)	10 (10 - 10)
Intergrowth	<25.5	135	6.3	29 (25 - 34)	10 (10 - 10)
Fixed FPR 15%
Population	<15.0	165	5.2	36 (32 - 41)	15 (15 - 15)
Customised	<14.5	155	4.9	34 (30 - 38)	15 (15 - 15)
Intergrowth	<34.1	167	5.2	36 (32 - 41)	15 (15 - 15)
Fixed FPR 20%
Population	<19.9	183	4.3	40 (35 - 45)	20 (20 - 20)
Customised	<18.9	179	4.2	39 (35 - 44)	20 (20 - 20)
Intergrowth	<41.7	188	4.4	41 (37 - 46)	20 (20 - 20)
Fixed FPR 25%
Population	<24.9	199	3.7	43 (39 - 48)	25 (25 - 25)
Customised	<23.3	200	3.8	44 (39 - 48)	25 (25 - 25)
Intergrowth	<48.5	202	3.8	44 (39 - 49)	25 (25 - 25)
