# Supplementary material for: Determination of birth-weight centile thresholds associated with adverse perinatal outcomes using population, customised, and Intergrowth charts: A Swedish population-based cohort study
Source: PLoS Med. 2019 Sep 20;16(9):e1002902. doi: 10.1371/journal.pmed.1002902 (PMC6754137; doi:10.1371/journal.pmed.1002902)
Supplement: S19 Table — LGA, large for gestational age. (XLSX) [file pmed.1002902.s021.xlsx]

## Sheet: Sheet1
S19 Table. Diagnostic test performance of different centile thresholds for LGA in relation to neonatal morbidity.
Cut-off	Centile Threshold	Number of events	Rate (/1000)	Sensitivity	False positive Rate
Population centile
>95th	>95.0	325	30.9465	14 (12 - 15)	5 (95 - 95)
>90th	>90.0	540	25.6691	23 (21 - 25)	10 (90 - 90)
>85th	>85.0	703	22.2779	30 (28 - 32)	15 (85 - 85)
>80th	>80.0	838	19.9064	36 (34 - 38)	20 (80 - 80)
>75th	>75.0	965	18.3133	41 (39 - 43)	25 (75 - 76)
Customised centile
>95th	>95.0	267	30.2105	11 (10 - 13)	4 (96 - 96)
>90th	>90.0	438	25.9694	19 (17 - 20)	8 (92 - 92)
>85th	>85.0	598	23.5387	26 (24 - 27)	12 (88 - 88)
>80th	>80.0	733	21.4133	31 (30 - 33)	16 (84 - 84)
>75th	>75.0	863	19.8368	37 (35 - 39)	20 (79 - 80)
Intergrowth centiles
>95th	>95.0	709	22.6713	30 (28 - 32)	15 (85 - 86)
>90th	>90.0	993	18.6619	42 (40 - 44)	25 (75 - 75)
>85th	>85.0	1204	16.8971	51 (49 - 53)	33 (66 - 67)
>80th	>80.0	1367	15.6944	58 (56 - 60)	41 (59 - 59)
>75th	>75.0	1471	14.505	63 (61 - 65)	48 (52 - 53)
Fixed FPR 5%
Population	>94.9	336	31.499	14 (13 - 16)	5 (95 - 95)
Customised	>93.9	322	29.8038	14 (12 - 15)	5 (95 - 95)
Intergrowth	>98.7	338	31.366	14 (13 - 16)	5 (95 - 95)
Fixed FPR 10%
Population	>89.8	554	25.8516	24 (22 - 25)	10 (90 - 90)
Customised	>87.5	539	25.1752	23 (21 - 25)	10 (90 - 90)
Intergrowth	>96.9	562	26.1602	24 (22 - 26)	10 (90 - 90)
Fixed FPR 15%
Population	>84.7	717	22.3107	30 (29 - 32)	15 (85 - 85)
Customised	>81.3	718	22.3432	31 (29 - 32)	15 (85 - 85)
Intergrowth	>94.8	728	22.6544	31 (29 - 33)	15 (85 - 85)
Fixed FPR 20%
Population	>79.7	851	19.9241	36 (34 - 38)	20 (80 - 80)
Customised	>75.5	862	20.1449	37 (35 - 39)	20 (80 - 80)
Intergrowth	>92.5	865	20.2325	37 (35 - 39)	20 (80 - 80)
Fixed FPR 25%
Population	>74.7	978	18.3717	42 (40 - 44)	25 (75 - 75)
Customised	>70.0	1001	18.7527	43 (41 - 45)	25 (75 - 75)
Intergrowth	>90.0	1005	18.8058	43 (41 - 45)	25 (75 - 75)
