# Supplementary material for: Determination of birth-weight centile thresholds associated with adverse perinatal outcomes using population, customised, and Intergrowth charts: A Swedish population-based cohort study
Source: PLoS Med. 2019 Sep 20;16(9):e1002902. doi: 10.1371/journal.pmed.1002902 (PMC6754137; doi:10.1371/journal.pmed.1002902)
Supplement: S20 Table — LGA, large for gestational age. (XLSX) [file pmed.1002902.s022.xlsx]

## Sheet: Sheet1
S20 Table. Diagnostic test performance of different centile thresholds for LGA in relation to perinatal mortality.
Cut-off	Centile Threshold	Number of events	Rate (/1000)	Sensitivity	False positive Rate
Population centile
>95th	>95.0	19	1.8	4 (3 - 6)	5 (5 - 5)
>90th	>90.0	38	1.8	8 (6 - 11)	10 (10 - 10)
>85th	>85.0	49	1.6	11 (8 - 14)	15 (15 - 15)
>80th	>80.0	63	1.5	14 (11 - 17)	20 (20 - 20)
>75th	>75.0	72	1.4	16 (13 - 19)	25 (25 - 25)
Customised centile
>95th	>95.0	22	2.5	5 (3 - 7)	4 (4 - 4)
>90th	>90.0	32	1.9	7 (5 - 10)	8 (8 - 8)
>85th	>85.0	47	1.9	10 (8 - 14)	12 (12 - 12)
>80th	>80.0	57	1.7	13 (10 - 16)	16 (16 - 16)
>75th	>75.0	66	1.5	15 (11 - 18)	21 (20 - 21)
Intergrowth centiles
>95th	>95.0	47	1.5	10 (8 - 13)	15 (15 - 15)
>90th	>90.0	70	1.3	15 (12 - 19)	25 (25 - 25)
>85th	>85.0	87	1.2	19 (16 - 23)	34 (33 - 34)
>80th	>80.0	107	1.2	23 (20 - 28)	41 (41 - 41)
>75th	>75.0	130	1.3	29 (24 - 33)	48 (48 - 48)
Fixed FPR 5%
Population	>95.0	20	1.9	4 (3 - 7)	5 (5 - 5)
Customised	>94.1	29	2.8	6 (4 - 9)	5 (5 - 5)
Intergrowth	>98.7	18	1.7	4 (2 - 6)	5 (5 - 5)
Fixed FPR 10%
Population	>89.9	39	1.8	9 (6 - 11)	10 (10 - 10)
Customised	>87.7	44	2.1	10 (7 - 13)	10 (10 - 10)
Intergrowth	>97.0	33	1.6	7 (5 - 10)	10 (10 - 10)
Fixed FPR 15%
Population	>84.9	50	1.6	11 (8 - 14)	15 (15 - 15)
Customised	>81.5	60	1.9	13 (10 - 17)	15 (15 - 15)
Intergrowth	>94.9	50	1.6	11 (8 - 14)	15 (15 - 15)
Fixed FPR 20%
Population	>79.9	64	1.5	14 (11 - 17)	20 (20 - 20)
Customised	>75.8	69	1.6	15 (12 - 19)	20 (20 - 20)
Intergrowth	>92.6	63	1.5	14 (11 - 17)	20 (20 - 20)
Fixed FPR 25%
Population	>74.9	73	1.4	16 (13 - 20)	25 (25 - 25)
Customised	>70.2	80	1.5	17 (14 - 21)	25 (25 - 25)
Intergrowth	>90.1	72	1.4	16 (13 - 19)	25 (25 - 25)
