# Supplementary material for: Determination of birth-weight centile thresholds associated with adverse perinatal outcomes using population, customised, and Intergrowth charts: A Swedish population-based cohort study
Source: PLoS Med. 2019 Sep 20;16(9):e1002902. doi: 10.1371/journal.pmed.1002902 (PMC6754137; doi:10.1371/journal.pmed.1002902)
Supplement: S21 Table — SMBR, Swedish Medical Birth Registry. (XLSX) [file pmed.1002902.s023.xlsx]

## Sheet: Sheet1
S21 Table. Demographic characteristics of this study population and the previous report using all SMBR records (BMJ 2018;360:k207).
	Study population from present study 2006-2015 (n=212,101)	Swedish Population from Persson et al. 2018 1999-2012 (n=1,213,470)
	Mean (SD) or frequency (%)	Mean (SD) or frequency (%)
Age (years)
<=19	567 (0.3)	19,908 (1.6)
20-24	9,941 (4.7)	156,246 (12.9)
25-29	36,163 (17.1)	368,753 (30.5)
30-34	78,264 (36.9)	424,269 (35.0)
>=35	87,166 (41.1)	244,294 (20.1)
Country of birth
Nordic	172,263 (81.2)	987,091 (81.3)
Non-Nordic	39,799 (18.8)	226,148 (18.6)
Missing	39 (0.0)	231 (0.0)
Maternal BMI category
Underweight (<18.5kg/m2)	4,723 (2.2)	25,651 (2.1)
Normal weight (18.5-24.9kg/m2)	131,273 (61.9)	670,635 (55.3)
Overweight (25-29.9kg/m2)	43,617 (20.6)	271,204 (22.4)
Obesity (>=30.0kg/m2)	17,785 (8.4)	122,646 (10.1)
Missing	14,703 (6.9)	123,334 (10.2)
Maternal height (cm)
<=159	23,243 (11.0)	156,496 (12.9)
160-164	48,000 (22.6)	303,902 (25.0)
164-169	59,137 (27.9)	350,184 (28.9)
>=170	72,248 (34.1)	383,366 (31.6)
Missing	9,473 (4.5)	19,522 (31.6)
Smoking
No	196,169 (92.5)	1,058,741 (87.2)
Yes	7,131 (3.4)	103,927 (8.5)
Missing	8,801 (4.2)	50,802 (4.2)
Gestational age at delivery (weeks)
37	10,209 (4.8)	27,680 (2.3)
38	30,984 (14.6)	111.840 (9.2)
39	52,735 (24.9)	250,390 (20.6)
40	61,611 (29.1)	350,479 (28.9)
41	41,512 (19.6)	303,333 (25.0)
42+	15,050 (7.1)	169,748 (14.0)
